# Supplementary material for: Mathematical Modeling Highlights the Complex Role of AKT in TRAIL-Induced Apoptosis of Colorectal Carcinoma Cells
Source: iScience. 2019 Jan 14;12:182–93. doi: 10.1016/j.isci.2019.01.015 (PMC6354781; doi:10.1016/j.isci.2019.01.015)
Supplement: Table S5. Statistical Results, Related to Figures 4–6 — Significant results are presented with asterisks (*p ≤ 0.05, **p ≤ 0.01, ***p ≤ 0.001). t values and degrees of freedom (df) are shown to 2 decimal places (d.p.) and p values to 5 d.p. Quantification of immunoblots for Figure 5 were performed after normalizing the wild-type cell line to 1. Where t values are -Inf (negative infinity) with p values of 2.2 ×e−16, these are all cases where three independent biological repeats of zero (with therefore zero SD) are tested against the wild-type cell line (equal to 1). One-tailed t tests were used for Figure 5, and Welch two-sample t tests were used in all other cases. [file mmc2.xlsx]

## Sheet: Sheet1
Figure	Test	t-value	df	p-value
4D	BAX -/- vs wild-type *	-3.95	3.9	0.0176
4D	PTEN -/- vs wild-type	2.46	3.7	0.0747
4D	XIAP -/- vs wild-type **	6.16	3.3	0.0065
5B	BAX -/- vs wild-type	0.58	2	0.618
5B	PTEN -/- vs wild-type	3.03	2	0.0936
5B	XIAP -/- vs wild-type	-0.25	2	0.829
5C	BAX -/- vs wild-type	-1.54	2	0.264
5C	PTEN -/- vs wild-type *	5.16	2	0.0355
5C	XIAP -/- vs wild-type	-2.17	2	0.163
5D	BAX -/- vs wild-type	0.221	2	0.846
5D	PTEN -/- vs wild-type ***	-Inf	2	2.2 x e-16
5D	XIAP -/- vs wild-type *	5	2	0.0378
5E	BAX -/- vs wild-type	-0.9	2	0.465
5E	PTEN -/- vs wild-type	0.81	2	0.501
5E	XIAP -/- vs wild-type ***	-Inf	2	2.2 x e-16
5F	BAX -/- vs wild-type ***	-Inf	2	2.2 x e-16
5F	PTEN -/- vs wild-type ***	-Inf	2	2.2 x e-16
5F	XIAP -/- vs wild-type	-0.75	2	0.531
5G	BAX -/- vs wild-type	-0.44	2	0.701
5G	PTEN -/- vs wild-type	-1.53	2	0.266
5G	XIAP -/- vs wild-type	-0.16	2	0.886
6G	-AKTi: BAX -/- vs wild-type	2.64	3.88	0.05914
6G	-AKTi: PTEN -/- vs wild-type	-2.87	3.62	0.05107
6G	-AKTi: XIAP -/- vs wild-type *	-3.23	3.46	0.0392
6G	+AKTi: BAX -/- vs wild-type *	3.89	3.47	0.02306
6G	+AKTi: PTEN -/- vs wild-type	-0.32	3.99	0.7627
6G	+AKTi: XIAP -/- vs wild-type	-2.34	3.89	0.0815
6G	Wild-type line: -AKTi vs +AKTi	-3.13	3.08	0.05016
6G	BAX -/- line: -AKTi vs +AKTi	-0.95	3.54	0.4017
6G	PTEN -/- line: -AKTi vs +AKTi	-1.09	3.8	0.3382
6G	XIAP -/- line: -AKTi vs +AKTi	-2.78	3.56	0.05688
6H	-AKTi: BAX -/- vs wild-type	1.42	3.8	0.2303
6H	-AKTi: PTEN -/- vs wild-type	-0.86	3.95	0.4369
6H	-AKTi: XIAP -/- vs wild-type	-1.77	3.73	0.1563
6H	+AKTi: BAX -/- vs wild-type	1.26	3.88	0.2774
6H	+AKTi: PTEN -/- vs wild-type	0.45	3.94	0.6744
6H	+AKTi: XIAP -/- vs wild-type	-2.30	3.67	0.08881
6H	Wild-type line: -AKTi vs +AKTi	-1.84	3.93	0.1408
6H	BAX -/- line: -AKTi vs +AKTi	-2.03	3.73	0.1175
6H	PTEN -/- line: -AKTi vs +AKTi	-0.54	3.97	0.617
6H	XIAP -/- line: -AKTi vs +AKTi	-2.13	3.88	0.1027
6J	-AKTi: BAX -/- vs wild-type *	3.47	3.61	0.03008
6J	-AKTi: PTEN -/- vs wild-type	-2.09	3.81	0.1081
6J	-AKTi: XIAP -/- vs wild-type *	-3.66	3.85	0.02301
6J	+AKTi: BAX -/- vs wild-type **	7.71	3.87	0.00173
6J	+AKTi: PTEN -/- vs wild-type	0.13	2.84	0.9033
6J	+AKTi: XIAP -/- vs wild-type	-3.02	2.51	0.07094
6J	Wild-type line: -AKTi vs +AKTi **	-6.55	3.72	0.00361
6J	BAX -/- line: -AKTi vs +AKTi **	-5.15	3.94	0.00702
6J	PTEN -/- line: -AKTi vs +AKTi	-2.27	3.78	0.08964
6J	XIAP -/- line: -AKTi vs +AKTi *	-3.77	3.23	0.02869
6K	-AKTi: BAX -/- vs wild-type	2.14	3.77	0.1025
6K	-AKTi: PTEN -/- vs wild-type	-2.05	3.7	0.1155
6K	-AKTi: XIAP -/- vs wild-type	-2.69	3.99	0.05469
6K	+AKTi: BAX -/- vs wild-type *	3.30	3.89	0.03125
6K	+AKTi: PTEN -/- vs wild-type	-0.46	4	0.6707
6K	+AKTi: XIAP -/- vs wild-type	-2.21	3.8	0.09522
6K	Wild-type line: -AKTi vs +AKTi *	-3.12	3.55	0.04192
6K	BAX -/- line: -AKTi vs +AKTi	-1.35	3.4	0.2594
6K	PTEN -/- line: -AKTi vs +AKTi	-1.5	3.95	0.2085
6K	XIAP -/- line: -AKTi vs +AKTi *	-3.2	3.19	0.04541
6L	-AKTi: BAX -/- vs wild-type	2.03	3.85	0.1145
6L	-AKTi: PTEN -/- vs wild-type	-0.01	3.9	0.9948
6L	-AKTi: XIAP -/- vs wild-type	-1.84	4	0.1397
6L	+AKTi: BAX -/- vs wild-type *	3.00	3.8	0.04253
6L	+AKTi: PTEN -/- vs wild-type	0.69	3.57	0.5346
6L	+AKTi: XIAP -/- vs wild-type *	-3.07	3.89	0.03867
6L	Wild-type line: -AKTi vs +AKTi	-2.38	3.66	0.08215
6L	BAX -/- line: -AKTi vs +AKTi	-1.65	3.94	0.1744
6L	PTEN -/- line: -AKTi vs +AKTi	-1.52	3.84	0.2051
6L	XIAP -/- line: -AKTi vs +AKTi *	-2.97	3.95	0.04195
6M	-AKTi: BAX -/- vs wild-type *	4.19	3.86	0.01487
6M	-AKTi: PTEN -/- vs wild-type	-1.54	3.98	0.1976
6M	-AKTi: XIAP -/- vs wild-type *	-3.73	3.95	0.02079
6M	+AKTi: BAX -/- vs wild-type **	5.57	3.91	0.00545
6M	+AKTi: PTEN -/- vs wild-type	1.05	3.4	0.3617
6M	+AKTi: XIAP -/- vs wild-type	-2.84	3.86	0.04869
6M	Wild-type line: -AKTi vs +AKTi **	-4.79	3.94	0.00905
6M	BAX -/- line: -AKTi vs +AKTi **	-4.75	3.95	0.00912
6M	PTEN -/- line: -AKTi vs +AKTi	-1.52	3.51	0.2133
6M	XIAP -/- line: -AKTi vs +AKTi *	-3.06	3.45	0.04585
6N	-AKTi: BAX -/- vs wild-type	2.55	3.66	0.06923
6N	-AKTi: PTEN -/- vs wild-type	-2.30	2.48	0.123
6N	-AKTi: XIAP -/- vs wild-type *	-3.90	2.84	0.03289
6N	+AKTi: BAX -/- vs wild-type	2.59	3.83	0.06309
6N	+AKTi: PTEN -/- vs wild-type	-0.68	4	0.534
6N	+AKTi: XIAP -/- vs wild-type	-1.91	3.97	0.1298
6N	Wild-type line: -AKTi vs +AKTi	-3.07	2.4	0.07286
6N	BAX -/- line: -AKTi vs +AKTi	-1.37	3.06	0.2629
6N	PTEN -/- line: -AKTi vs +AKTi	-1.45	3.93	0.2218
6N	XIAP -/- line: -AKTi vs +AKTi	-2.46	3.34	0.08228
6P	-AKTi: BAX -/- vs wild-type	2.58	3.75	0.06564
6P	-AKTi: PTEN -/- vs wild-type	-0.28	3.94	0.7933
6P	-AKTi: XIAP -/- vs wild-type *	-3.16	3.93	0.03484
6P	+AKTi: BAX -/- vs wild-type *	3.38	3.98	0.02804
6P	+AKTi: PTEN -/- vs wild-type	0.42	3.68	0.7002
6P	+AKTi: XIAP -/- vs wild-type	-2.94	3.22	0.05568
6P	Wild-type line: -AKTi vs +AKTi	-2.16	3.68	0.103
6P	BAX -/- line: -AKTi vs +AKTi	-2.07	4	0.1068
6P	PTEN -/- line: -AKTi vs +AKTi	-1.34	3.94	0.2527
6P	XIAP -/- line: -AKTi vs +AKTi	-1.81	3.55	0.1538
6Q	-AKTi: BAX -/- vs wild-type *	3.44	3.6	0.03095
6Q	-AKTi: PTEN -/- vs wild-type	-2.37	3.99	0.07711
6Q	-AKTi: XIAP -/- vs wild-type *	-4.47	3.92	0.0116
6Q	+AKTi: BAX -/- vs wild-type *	3.22	3.45	0.03998
6Q	+AKTi: PTEN -/- vs wild-type	0.76	3.02	0.5033
6Q	+AKTi: XIAP -/- vs wild-type	-3.07	2.4	0.07262
6Q	Wild-type line: -AKTi vs +AKTi *	-3.83	3.51	0.02375
6Q	BAX -/- line: -AKTi vs +AKTi *	-3.89	3.54	0.02218
6Q	PTEN -/- line: -AKTi vs +AKTi	-0.04	3.86	0.971
6Q	XIAP -/- line: -AKTi vs +AKTi	-0.98	2.25	0.4208
