# Supplementary material for: Mathematical Modeling Highlights the Complex Role of AKT in TRAIL-Induced Apoptosis of Colorectal Carcinoma Cells
Source: iScience. 2019 Jan 14;12:182–93. doi: 10.1016/j.isci.2019.01.015 (PMC6354781; doi:10.1016/j.isci.2019.01.015)
Supplement: Data S1. MATLAB Code Files, Related to Figures 1–3 — ZIP file containing all MATLAB code files required to run and analyze the model. Files include NEWintegrate_DLE, runs the model by calling the following files; NEWinitials, the model's initial conditions; NEWrates2, the model's reaction rate constants; NEWdegrhsVRoff2, the function containing all of the model's ODEs; and NEWeigenanal, eigenanalysis file (not called by NEWintegrate_DLE). [file mmc3.zip]

Archive with 10 entries (7 files):
- MATLAB_Code/
- MATLAB_Code/NEWeigenanal.m
- MATLAB_Code/NEWdegrhsVRoff2.m
- MATLAB_Code/NEWintegrate_DLE.m
- MATLAB_Code/NEWinitials.m
- MATLAB_Code/Code_description.txt
- __MACOSX/
- __MACOSX/MATLAB_Code/
- __MACOSX/MATLAB_Code/._Code_description.txt
- MATLAB_Code/NEWrates2.m
