# Supplementary material for: Mathematical Modeling Highlights the Complex Role of AKT in TRAIL-Induced Apoptosis of Colorectal Carcinoma Cells
Source: iScience. 2019 Jan 14;12:182–93. doi: 10.1016/j.isci.2019.01.015 (PMC6354781; doi:10.1016/j.isci.2019.01.015)
Supplement: Data S1. MATLAB Code Files, Related to Figures 1–3 — ZIP file containing all MATLAB code files required to run and analyze the model. Files include NEWintegrate_DLE, runs the model by calling the following files; NEWinitials, the model's initial conditions; NEWrates2, the model's reaction rate constants; NEWdegrhsVRoff2, the function containing all of the model's ODEs; and NEWeigenanal, eigenanalysis file (not called by NEWintegrate_DLE). [file mmc3.zip › MATLAB_Code/NEWeigenanal.m]

%% Eigen-Analysis
% Computes the system's eigenvalues and eigenvectors

clear all

NEWintegrate_DLE;

[T Y]=ode15s(@(t,x)NEWdegrhsVRoff2(t,x,k,kr,kc,s,r,v),[0 16]*3600,IC,options);

eigvals = zeros(length(T), length(IC));  % set up matrix
eigvecs = eigvals;                       % same length as eigvals
eigvecIDs = eigvals;                     % same length as eigvals

%% Compute eigenvalues and eigenvectors
% If dx/dt = f(x), then Jacobian = small change function * f(x)
% so that the kth row of J ~= (f(x + eps*vk) - f(x))/eps where eps is a
% very small change and vk represents the kth element of J.

for p = 1:length(T)                 % iterate through each time step
    eps = 0.1;                     % set eps << 1
    for q = 1:length(IC)            % iterate through species
      vk = zeros(1, length(IC));    % set up vk vector...
      vk(q) = eps;                  % ...as eps
      
      % compute the Jacobian using the kth row equation above, 
      % where f = NEWdegrhsVRoff2() and x = Y()
      J(:,q) = (NEWdegrhsVRoff2(T(p), (Y(p,:) + vk)',k,kr,kc,s,r,v) - NEWdegrhsVRoff2(T(p), Y(p,:)',k,kr,kc,s,r,v))/eps;
      
    end
    [evec, eval] = eig(J);                  % output eigenvalues and eigenvectors
    [exm, evi] = max(real(diag(eval)));     
    
    
    [eigvecs(p,:), eigvecIDs(p,:)] = sort(abs(evec(:,evi)),'descend');
    eigvals(p,:) = sort(real(eig(J)),1,'descend');
end

% return % remove to output the figures

%% Eigenvalues and eigenvectors plots

figure(4);
% All Eigenvalues Plot
plot(T/3600, eigvals(:,:));

% % Checking which eigenvalues are positive
% for i = 5:10
%     figure(i);
%     % Define the range of eigenvalues for each figure (i.e. 1-6, 7-13, etc.)
%     eig_first = 6*(i-5)+1; eig_last = 6*(i-5)+6;
% 
%     % Plot the eigenvalues in left column (subplots 1,4,7,10,13,16)
%     for j = eig_first:eig_last
%         subplot(6,3,(3*j)-(3*eig_first)+1)
%         splitcolorplot(T/3600, eigvals(:,j),'g','k')
%         xlim([0 16])
%         yupper = max(eigvals(1:end,j)) + range(eigvals(1:end,j))*0.05;
%         ylower = min(eigvals(1:end,j)) - range(eigvals(1:end,j))*0.05;
%         ylim([ylower yupper])
%         eval_ID = ['Eigenvalue ',num2str(j)];
%         title(eval_ID,'fontSize',14,'FontName','Helvitica')
%         hold on
%         plot([0 16],[0 0],'k:')
%         hold off
%     end
%     % Plot the eigenvectors in middle column (subplots 2,5,8,11,14,17)
%     for j = eig_first:eig_last
%         subplot(6,3,(3*j)-(3*eig_first)+2)
%         plot(T/3600, eigvecs(:,j));
%         xlim([0 16])
%         yupper = max(eigvecs(1:end,j)) + range(eigvecs(1:end,j))*0.05;
%         ylower = min(eigvecs(1:end,j)) - range(eigvecs(1:end,j))*0.05;
%         ylim([ylower yupper])
%         set(gca,'YGrid','on')
%         set(gca,'YMinorGrid','on')
%         evec_ID = ['Eigenvector ',num2str(j)];
%         title(evec_ID,'fontSize',14,'FontName','Helvitica')
%     end
%     % Plot the eigenvector identities in right column (subplots 3,6,9,12,15,18)
%     for j = eig_first:eig_last
%         subplot(6,3,(3*j)-(3*eig_first)+3)
%         plot(T/3600, eigvecIDs(:,j));
%         xlim([0 16])
%         ylim([0 42])
%         set(gca,'YGrid','on')
%         set(gca,'YMinorGrid','on')
%         evec_ID = ['Eigenvector ',num2str(j),' Identities'];
%         title(evec_ID,'fontSize',14,'FontName','Helvitica')
%     end
% end

% Plots of positive eigenvalues (first three)
figure(12)
eig_first = 1; eig_last = 3;
% Plot the eigenvalues in left column (subplots 1,4,7)
for j = eig_first:eig_last
    subplot(3,3,(3*j)-(3*eig_first)+1)
    splitcolorplot(T/3600, eigvals(:,j),'g','k')
    xlim([0 8])
    yupper = max(eigvals(1:end,j)) + range(eigvals(1:end,j))*0.05;
    ylower = min(eigvals(1:end,j)) - range(eigvals(1:end,j))*0.05;
    ylim([ylower yupper])
    eval_ID = ['Eigenvalue ',num2str(j)];
    title(eval_ID,'fontSize',14,'FontName','Helvitica')
    hold on
    plot([0 8],[0 0],'k:')
    hold off
end
% Plot the eigenvectors in middle column (subplots 2,5,8)
for j = eig_first:eig_last
    subplot(3,3,(3*j)-(3*eig_first)+2)
    plot(T/3600, eigvecs(:,j));
    xlim([0 8])
    yupper = max(eigvecs(1:end,j)) + range(eigvecs(1:end,j))*0.05;
    ylower = min(eigvecs(1:end,j)) - range(eigvecs(1:end,j))*0.05;
    ylim([ylower yupper])
    evec_ID = ['Eigenvector ',num2str(j)];
    title(evec_ID,'fontSize',14,'FontName','Helvitica')
end
% Plot the eigenvector IDs in right column (subplots 3,6,9)
for j = eig_first:eig_last
    subplot(3,3,(3*j)-(3*eig_first)+3)
    plot(T/3600, eigvecIDs(:,j));
    xlim([0 8])
    ylim([0 42])
    set(gca,'YGrid','on')
    evec_ID = ['Eigenvector ',num2str(j),' Identities'];
    title(evec_ID,'fontSize',14,'FontName','Helvitica')
end

% Formatting
for i = 4
    figure(i)
    for ii = 1:2
        subplot(1,2,ii)
        set(findobj(gcf,'type','line'),'LineWidth',1,'LineSmoothing','on');
    end
end
% for i = 5:10
%     figure(i)
%     for ii = 1:18
%         subplot(6,3,ii)
%         set(findobj(gcf,'type','line'),'LineWidth',1,'LineSmoothing','on');
%     end
% end
for i = 12
    figure(i)
    for ii = 1:9
        subplot(3,3,ii)
        set(findobj(gcf,'type','line'),'LineWidth',1,'LineSmoothing','on');
    end
end
