# Supplementary material for: Mathematical Modeling Highlights the Complex Role of AKT in TRAIL-Induced Apoptosis of Colorectal Carcinoma Cells
Source: iScience. 2019 Jan 14;12:182–93. doi: 10.1016/j.isci.2019.01.015 (PMC6354781; doi:10.1016/j.isci.2019.01.015)
Supplement: Data S1. MATLAB Code Files, Related to Figures 1–3 — ZIP file containing all MATLAB code files required to run and analyze the model. Files include NEWintegrate_DLE, runs the model by calling the following files; NEWinitials, the model's initial conditions; NEWrates2, the model's reaction rate constants; NEWdegrhsVRoff2, the function containing all of the model's ODEs; and NEWeigenanal, eigenanalysis file (not called by NEWintegrate_DLE). [file mmc3.zip › MATLAB_Code/NEWintegrate_DLE.m]

%% %%%%%%%%%%%%%%%%%        RUN THIS SCRIPT          %%%%%%%%%%%%%%%%%%%%%%
%

% Runs the other files first
NEWinitials;
NEWrates2;

%% Timing

t=[2 4 6 8 12 14 16]*60*60;   % time intervals
tf = 16*3600;           % max time
samp_freq=tf/60;        % sampling frequency
dt=(tf-0)/samp_freq;

% set the option parameters for the ODE file: 'NEWdegrhsVRoff2.m'
options=odeset('AbsTol',1E-10,'RelTol',1E-8,'maxstep',dt);

%% Model Testing

% % All Species in original model
% NEWrates;
% [T Y]=ode15s(@NEWdegrhsVRoff2,[0 16]*3600,IC,options,k,kr,s,r,v);
% plot(T/3600,Y(:,:))

%% Individual Protein Species Plots

LineColours(1,:) = [0.65,0.65,0.65]; % WT line colour
LineColours(2,:) = [0.36,0.61,0.84]; % BAX line colour
LineColours(3,:) = [0.93,0.49,0.19]; % PTEN line colour
LineColours(4,:) = [1,0.75,0];       % XIAP line colour
LineColours(5,:) = [0.47,0.58,0.24]; % PTEN/BAX-/- line colour
% return
figure(1);

% Have to include a blank entry at position 3 to save space for the legend,
% whilst still allowing use of the same for loop as the subplots (has to be
% 9 entries. Also, the strings have to be the same length so spaces were
% used to fill them up.
FocalSpeciesName = ['TRAIL ';' C8*  ';' Bax* ';'Bax*_m';'Bcl-2 ';' Mito* ';' Cytoc ';' Smac  ';' XIAP ';' Akt* ';' PTEN ';' C3*  ';' cPARP '];

FocalSpeciesName = ['TRAIL ';' C8*  ';' C3*  ';' Bax* ';'Bax*_m';'Bcl-2 ';' Akt* ';' PTEN ';' XIAP '];
FocalSpeciesID = [1 3 5 7 22 18 16 14 20];
Ymax = zeros(1,5);

for ii = [1 2 4 5 6 7 8 9]
    NEWinitials; NEWrates2;
    [T Y]=ode15s(@(t,x)NEWdegrhsVRoff2(t,x,k,kr,kc,s,r,v),[0 16]*3600,IC,options); Ymax(1) = max(Y(:,FocalSpeciesID(ii)));
    subplot(3,3,ii), plot(T/3600,Y(:,FocalSpeciesID(ii)),'Color',LineColours(1,:))
    title(FocalSpeciesName(ii,:))
    hold on
    NEWinitials; NEWrates2; IC(6)=0; s(6)=0;
    [T Y]=ode15s(@(t,x)NEWdegrhsVRoff2(t,x,k,kr,kc,s,r,v),[0 16]*3600,IC,options); Ymax(2) = max(Y(:,FocalSpeciesID(ii)));
    plot(T/3600,Y(:,FocalSpeciesID(ii)),'Color',LineColours(2,:))
    NEWinitials; NEWrates2; IC(14)=0; s(14)=0;
    [T Y]=ode15s(@(t,x)NEWdegrhsVRoff2(t,x,k,kr,kc,s,r,v),[0 16]*3600,IC,options); Ymax(3) = max(Y(:,FocalSpeciesID(ii)));
    plot(T/3600,Y(:,FocalSpeciesID(ii)),'Color',LineColours(3,:))
    NEWinitials; NEWrates2; IC(20)=0; s(20)=0;
    [T Y]=ode15s(@(t,x)NEWdegrhsVRoff2(t,x,k,kr,kc,s,r,v),[0 16]*3600,IC,options); Ymax(4) = max(Y(:,FocalSpeciesID(ii)));
    plot(T/3600,Y(:,FocalSpeciesID(ii)),'Color',LineColours(4,:))
    Ymaxmax = max([Ymax(1) Ymax(2) Ymax(3) Ymax(4)]);
    ylim([-Ymaxmax*0.05 Ymaxmax*1.05])
    hold off
end

figure(2);

FocalSpeciesName = [' Mito  ';' blank ';'Cytoc_m';'Smac_m ';' PARP  '];
FocalSpeciesID = [8 9 0 10 11 12 13 24 25];
Ymax = zeros(1,5);

for ii = [1 2 4 5 6 7 8 9]
    NEWinitials; NEWrates2;
    [T Y]=ode15s(@(t,x)NEWdegrhsVRoff2(t,x,k,kr,kc,s,r,v),[0 16]*3600,IC,options); Ymax(1) = max(Y(:,FocalSpeciesID(ii)));
    subplot(3,3,ii), plot(T/3600,Y(:,FocalSpeciesID(ii)),'Color',LineColours(1,:))
    title(FocalSpeciesName(ii,:))
    hold on
    NEWinitials; NEWrates2; IC(6)=0; s(6)=0;
    [T Y]=ode15s(@(t,x)NEWdegrhsVRoff2(t,x,k,kr,kc,s,r,v),[0 16]*3600,IC,options); Ymax(2) = max(Y(:,FocalSpeciesID(ii)));
    plot(T/3600,Y(:,FocalSpeciesID(ii)),'Color',LineColours(2,:))
    NEWinitials; NEWrates2; IC(14)=0; s(14)=0;
    [T Y]=ode15s(@(t,x)NEWdegrhsVRoff2(t,x,k,kr,kc,s,r,v),[0 16]*3600,IC,options); Ymax(3) = max(Y(:,FocalSpeciesID(ii)));
    plot(T/3600,Y(:,FocalSpeciesID(ii)),'Color',LineColours(3,:))
    NEWinitials; NEWrates2; IC(20)=0; s(20)=0;
    [T Y]=ode15s(@(t,x)NEWdegrhsVRoff2(t,x,k,kr,kc,s,r,v),[0 16]*3600,IC,options); Ymax(4) = max(Y(:,FocalSpeciesID(ii)));
    plot(T/3600,Y(:,FocalSpeciesID(ii)),'Color',LineColours(4,:))
    Ymaxmax = max([Ymax(1) Ymax(2) Ymax(3) Ymax(4)]);
    ylim([-Ymaxmax*0.05 Ymaxmax*1.05])
    hold off
end

figure(3);

NEWinitials; NEWrates2;
[T Y]=ode15s(@(t,x)NEWdegrhsVRoff2(t,x,k,kr,kc,s,r,v),[0 16]*3600,IC,options); plot(T/3600,Y(:,25),'Color',LineColours(1,:))
title('cPARP')
hold on
NEWinitials; NEWrates2; IC(6)=0; s(6)=0;
[T Y]=ode15s(@(t,x)NEWdegrhsVRoff2(t,x,k,kr,kc,s,r,v),[0 16]*3600,IC,options); plot(T/3600,Y(:,25),'Color',LineColours(2,:))
NEWinitials; NEWrates2; IC(14)=0; s(14)=0;
[T Y]=ode15s(@(t,x)NEWdegrhsVRoff2(t,x,k,kr,kc,s,r,v),[0 16]*3600,IC,options); plot(T/3600,Y(:,25),'Color',LineColours(3,:))
NEWinitials; NEWrates2; IC(20)=0; s(20)=0;
[T Y]=ode15s(@(t,x)NEWdegrhsVRoff2(t,x,k,kr,kc,s,r,v),[0 16]*3600,IC,options); plot(T/3600,Y(:,25),'Color',LineColours(4,:))
NEWinitials; NEWrates2; IC(6)=0; s(6)=0; IC(14)=0; s(14)=0;
[T Y]=ode15s(@(t,x)NEWdegrhsVRoff2(t,x,k,kr,kc,s,r,v),[0 16]*3600,IC,options); plot(T/3600,Y(:,25),'--','Color',LineColours(5,:))
ylim([-max(Y(:,25))*0.05 max(Y(:,25))*1.05])
hold off


for i = 1:2
    figure(i)
    legh = legend('WT','Bax-/-','PTEN-/-','XIAP-/-','Location',[0.69 0.66 0.09 0.24]);
    set(legh,'fontSize',11,'FontName','Helvetica');
    set(findall(gcf,'type','text'),'fontSize',13,'FontName','Helvetica');
    set(findobj(gcf,'type','line'),'LineWidth',1.5,'LineSmoothing','on');
    for ii = [1 2 4 5 6 7 8 9]
        subplot(3,3,ii)
        set(gca,'XTick',0:2:16);
        xlim([0 16]);
    end
    for ii = [1 4 7]
        subplot(3,3,ii)
        ylabh = ylabel('Molecules / cell');
        set(ylabh,'fontSize',14,'FontName','Helvetica');
    end
    for ii = 7:9
        subplot(3,3,ii)
        xlabh = xlabel('Hours post-TRAIL treatment');
        set(xlabh,'fontSize',14,'FontName','Helvetica');
    end
    for ii = [1 4 7]
        sph = subplot(3,3,ii);
        sppos = get(sph, 'pos');
        sppos(4) = 0.196;
        set(sph, 'pos', sppos);
    end
    for ii = [2 5 8]
        sph = subplot(3,3,ii);
        sppos = get(sph, 'pos');
        sppos(1) = sppos(1) - 0.03;
        sppos(4) = 0.196;
        set(sph, 'pos', sppos);
    end
    for ii = [6 9]
        sph = subplot(3,3,ii);
        sppos = get(sph, 'pos');
        sppos(1) = sppos(1) - 0.06;
        sppos(4) = 0.196;
        set(sph, 'pos', sppos);
    end
end

for i = 3
    figure(i)
    legh = legend('WT','Bax-/-','PTEN-/-','XIAP-/-','BAX/PTEN-/-','Location',[0.69 0.66 0.09 0.24]);
    set(findobj(gcf,'type','line'),'LineWidth',1.5,'LineSmoothing','on');
    set(gca,'XTick',0:2:16);
    xlim([0 16]);
    ylabh = ylabel('Molecules / cell');
    set(ylabh,'fontSize',14,'FontName','Helvetica');
    xlabh = xlabel('Hours post-TRAIL treatment');
    set(xlabh,'fontSize',14,'FontName','Helvetica');
end


%% Protein Species Pair Plots

return

NEWrates2;

figure(3);

[T Y]=ode15s(@(t,x)NEWdegrhsVRoff2(t,x,k,kr,kc,s,r,v),[0 16]*3600,IC,options);

species(1,:) = [2 3];
subplot(3,3,1), plot(T/3600,Y(:,species(1,:))), title('Caspase 8')
hold on, plot(T/3600,(Y(:,species(1,1))+Y(:,species(1,2))),'k')
legh(1) = legend('pC8','C8*','pC8 + C8*','Location','East');
hold off, legend('boxoff')

species(2,:) = [6 7];
subplot(3,3,2), plot(T/3600,Y(:,species(2,:))), title('Bax')
hold on, plot(T/3600,(Y(:,species(2,1))+Y(:,species(2,2))),'k')
legh(2) = legend('Bax','Bax*','Bax + Bax*','Location','West');
hold off, legend('boxoff')

species(3,:) = [15 16];
subplot(3,3,3), plot(T/3600,Y(:,species(3,:))), title('Akt')
hold on, plot(T/3600,(Y(:,species(3,1))+Y(:,species(3,2))),'k')
legh(3) = legend('Akt','Akt*','Akt + Akt*','Location','West');
hold off, legend('boxoff')

species(4,:) = [14 40];
subplot(3,3,4), plot(T/3600,Y(:,species(4,:))), title('PTEN')
hold on, plot(T/3600,(Y(:,species(4,1))+Y(:,species(4,2))),'k')
legh(4) = legend('PTEN','PTEN_U_b','PTEN + PTEN_U_b','Location','East');
hold off, legend('boxoff')

species(5,:) = [8 9];
subplot(3,3,5), plot(T/3600,Y(:,species(5,:))), title('Mitochondrial Pore')
hold on, plot(T/3600,(Y(:,species(5,1))+Y(:,species(5,2))),'k')
legh(5) = legend('Mito','Mito*','Mito + Mito*','Location','East');
hold off, legend('boxoff')

species(6,:) = [10 11];
subplot(3,3,6), plot(T/3600,Y(:,species(6,:))), title('Cytochrome c')
hold on, plot(T/3600,(Y(:,species(6,1))+Y(:,species(6,2))),'k')
legh(6) = legend('Cytoc_m','Cytoc','Cytoc_m + Cytoc','Location','East');
hold off, legend('boxoff')

species(7,:) = [12 13];
subplot(3,3,7), plot(T/3600,Y(:,species(7,:))), title('Smac')
hold on, plot(T/3600,(Y(:,species(7,1))+Y(:,species(7,2))),'k')
legh(7) = legend('Smac_m','Smac','Smac_m + Smac','Location','East');
hold off, legend('boxoff')

species(8,:) = [4 5];
subplot(3,3,8), plot(T/3600,Y(:,species(8,:))), title('Caspase 3')
hold on, plot(T/3600,(Y(:,species(8,1))+Y(:,species(8,2))),'k')
legh(8) = legend('pC3','C3*','pC3 + C3*','Location','East');
hold off, legend('boxoff')

species(9,:) = [24 25];
subplot(3,3,9), plot(T/3600,Y(:,species(9,:))), title('PARP')
hold on, plot(T/3600,(Y(:,species(9,1))+Y(:,species(9,2))),'k')
legh(9) = legend('PARP','cPARP','PARP + cPARP','Location','East');
hold off, legend('boxoff')

for i = 1
    figure(i)
    for ii = 1:9
        yupper = max(max(Y(:,species(ii,:))))*1.05;
        ylower = min(min(Y(:,species(ii,:)))) - max(max(Y(:,species(ii,:))))*0.05;
        subplot(3,3,ii)
        ylim([ylower yupper])
    end
    set(findall(gcf,'type','text'),'fontSize',13,'FontName','Helvetica');
    set(findobj(gcf,'type','line'),'LineWidth',1.5,'LineSmoothing','on');
    set(gca,'XTick',0:2:16)
    for ii = [1 4 7]
        subplot(3,3,ii)
        ylabh = ylabel('Molecules / cell');
        set(ylabh,'fontSize',14,'FontName','Helvetica');
    end
    for ii = 7:9
        subplot(3,3,ii)
        xlabh = xlabel('Hours post-TRAIL treatment');
        set(xlabh,'fontSize',14,'FontName','Helvetica');
    end
    for ii = 1:9
        set(legh(ii),'fontSize',11,'FontName','Helvetica');
    end
    for ii = [2 5 8]
        sph = subplot(3,3,ii);
        sppos = get(sph, 'pos');
        sppos(1) = sppos(1) - 0.03;
        set(sph, 'pos', sppos);
    end
    for ii = [3 6 9]
        sph = subplot(3,3,ii);
        sppos = get(sph, 'pos');
        sppos(1) = sppos(1) - 0.06;
        set(sph, 'pos', sppos);
    end
end
