# Supplementary material for: Mathematical Modeling Highlights the Complex Role of AKT in TRAIL-Induced Apoptosis of Colorectal Carcinoma Cells
Source: iScience. 2019 Jan 14;12:182–93. doi: 10.1016/j.isci.2019.01.015 (PMC6354781; doi:10.1016/j.isci.2019.01.015)
Supplement: Data S1. MATLAB Code Files, Related to Figures 1–3 — ZIP file containing all MATLAB code files required to run and analyze the model. Files include NEWintegrate_DLE, runs the model by calling the following files; NEWinitials, the model's initial conditions; NEWrates2, the model's reaction rate constants; NEWdegrhsVRoff2, the function containing all of the model's ODEs; and NEWeigenanal, eigenanalysis file (not called by NEWintegrate_DLE). [file mmc3.zip › MATLAB_Code/NEWinitials.m]

%% Set initial concentrations

TRAIL   = 1000;     % 50 ng/ml TRAIL ~= 1000/cell TRAIL
pC8     = 3.5E3;   	% pro-Caspase-8 
pC3     = 1E5;     	% pro-Caspase-3
Bax     = 8E4;      % Bax
XIAP    = 3E4;    	% XIAP -- inhibits C3* and PTEN through ubiquitinisation
Bcl2    = 2E4;      % Bcl-2 -- inhibits Bax*_m
Mito    = 5E4;      % Mito -- activates the pore when bound to Bax*_m
Cytoc_m = 5E5;      % Mitochondrial Cytochrome c
Smac_m  = 5E4;      % Mitochondrial Smac
PTEN    = 5E5;      % PTEN (always active)
Akt     = 1E5;      % Inactive Akt (activated by unknown: Akt <-> Akt*)
PARP    = 1E5;      % Need PARP as the reporter of apoptosis

v       = .07;      % mitochondrial compartment vol. ~7% < cytosolic compartment

% Initial Condition species vector [# molecules in cytosol] 
IC = zeros(41,1);
IC(1)=TRAIL;    IC(2)=pC8;      IC(4)=pC3;      IC(6)=Bax;   
IC(8)=Mito;     IC(10)=Cytoc_m; IC(12)=Smac_m;  IC(14)=PTEN;
IC(15)=Akt;     IC(18)=Bcl2;    IC(20)=XIAP;    IC(24)=PARP;
