# Supplementary material for: Mathematical Modeling Highlights the Complex Role of AKT in TRAIL-Induced Apoptosis of Colorectal Carcinoma Cells
Source: iScience. 2019 Jan 14;12:182–93. doi: 10.1016/j.isci.2019.01.015 (PMC6354781; doi:10.1016/j.isci.2019.01.015)
Supplement: Data S1. MATLAB Code Files, Related to Figures 1–3 — ZIP file containing all MATLAB code files required to run and analyze the model. Files include NEWintegrate_DLE, runs the model by calling the following files; NEWinitials, the model's initial conditions; NEWrates2, the model's reaction rate constants; NEWdegrhsVRoff2, the function containing all of the model's ODEs; and NEWeigenanal, eigenanalysis file (not called by NEWintegrate_DLE). [file mmc3.zip › MATLAB_Code/Code_description.txt]

CODE DESCRIPTION:

NEWintegrate_DLE.m
Runs the model by calling the other files described below.

NEWinitials.m
The model's initial conditions.

NEWrates2.m
The model's reaction rate constants.

NEWdegrhsVRoff2.m
The function containing all of the model's ODEs.

NEWeigenanal.m
Eigenanalysis file (not called by NEWintegrate_DLE.m)
